# Supplementary material for: Rapid digitization to reclaim thematic maps of white-tailed deer density from 1982 and 2003 in the conterminous US
Source: PeerJ. 2020 Jan 22;8:e8262. doi: 10.7717/peerj.8262 (PMC6982413; doi:10.7717/peerj.8262)
Supplement: Supplemental Information 1 [file peerj-08-8262-s001.zip]

Archive with 8 entries (8 files):
- QDMA_2001_2005.CPG
- QDMA_2001_2005.dbf
- QDMA_2001_2005.prj
- QDMA_2001_2005.sbn
- QDMA_2001_2005.sbx
- QDMA_2001_2005.shp
- QDMA_2001_2005.shp.xml
- QDMA_2001_2005.shx
