# Supplementary material for: Rapid digitization to reclaim thematic maps of white-tailed deer density from 1982 and 2003 in the conterminous US
Source: PeerJ. 2020 Jan 22;8:e8262. doi: 10.7717/peerj.8262 (PMC6982413; doi:10.7717/peerj.8262)
Supplement: Supplemental Information 1 [file peerj-08-8262-s001.zip › QDMA_2001_2005.prj]

PROJCS["USA_Contiguous_Albers_Equal_Area_Conic_USGS_version",GEOGCS["GCS_North_American_1983",DATUM["D_North_American_1983",SPHEROID["GRS_1980",6378137.0,298.257222101]],PRIMEM["Greenwich",0.0],UNIT["Degree",0.0174532925199433]],PROJECTION["Albers"],PARAMETER["False_Easting",0.0],PARAMETER["False_Northing",0.0],PARAMETER["Central_Meridian",-96.0],PARAMETER["Standard_Parallel_1",29.5],PARAMETER["Standard_Parallel_2",45.5],PARAMETER["Latitude_Of_Origin",23.0],UNIT["Meter",1.0]]
