# Supplementary material for: Rapid digitization to reclaim thematic maps of white-tailed deer density from 1982 and 2003 in the conterminous US
Source: PeerJ. 2020 Jan 22;8:e8262. doi: 10.7717/peerj.8262 (PMC6982413; doi:10.7717/peerj.8262)
Supplement: Supplemental Information 1 [file peerj-08-8262-s001.zip › QDMA_2001_2005.shp.xml]

<?xml version="1.0" encoding="UTF-8"?>
<metadata xml:lang="en"><Esri><CreaDate>20180627</CreaDate><CreaTime>17405500</CreaTime><ArcGISFormat>1.0</ArcGISFormat><SyncOnce>FALSE</SyncOnce><DataProperties><lineage><Process ToolSource="c:\program files\arcgis\pro\Resources\ArcToolbox\toolboxes\Data Management Tools.tbx\CalculateField" Date="20180627" Time="174055">CalculateField 2008_deer_density_rectified.v4.v1 Class_name Yellow "Python 3" #</Process><Process ToolSource="c:\program files\arcgis\pro\Resources\ArcToolbox\toolboxes\Data Management Tools.tbx\CalculateField" Date="20180627" Time="174110">CalculateField 2008_deer_density_rectified.v4.v1 Class_name "Yellow" "Python 3" #</Process><Process ToolSource="c:\program files\arcgis\pro\Resources\ArcToolbox\toolboxes\Data Management Tools.tbx\CalculateField" Date="20180627" Time="180116">CalculateField 2008_deer_density_rectified.v4.v1 Class_name "Yellow" "Python 3" #</Process><Process ToolSource="c:\program files\arcgis\pro\Resources\ArcToolbox\toolboxes\Data Management Tools.tbx\CalculateField" Date="20180627" Time="180245">CalculateField 2008_deer_density_rectified.v4.v1 Class_name "Yellow" "Python 3" #</Process><Process ToolSource="c:\program files\arcgis\pro\Resources\ArcToolbox\toolboxes\Data Management Tools.tbx\CalculateField" Date="20180627" Time="180443">CalculateField 2008_deer_density_rectified.v4.v1 Class_name "Yellow" "Python 3" #</Process><Process ToolSource="c:\program files\arcgis\pro\Resources\ArcToolbox\toolboxes\Data Management Tools.tbx\CalculateField" Date="20180627" Time="181514">CalculateField 2008_deer_density_rectified.v4.v1 Class_name "Yellow" "Python 3" #</Process><Process ToolSource="c:\program files\arcgis\pro\Resources\ArcToolbox\toolboxes\Data Management Tools.tbx\CalculateField" Date="20180627" Time="182045">CalculateField 2008_deer_density_rectified.v4.v1 Class_name "White/Blue" "Python 3" #</Process><Process ToolSource="c:\program files\arcgis\pro\Resources\ArcToolbox\toolboxes\Data Management Tools.tbx\CopyFeatures" Date="20180627" Time="190922">CopyFeatures 2008_deer_density_rectified.v4.v1 E:\Brice_temp\QDMA_Image\2008_Image_Objects\2008_Deer_Density_Classified_Objects_Final.shp # # # #</Process><Process ToolSource="c:\program files\arcgis\pro\Resources\ArcToolbox\toolboxes\Data Management Tools.tbx\CopyFeatures" Date="20180629" Time="195539">CopyFeatures 2008_Deer_Density_Classified_Objects_Final E:\Brice_temp\QDMA_Image\Final_Files\2008_QDMA_Map\2008_Deer_Density_Classified_Objects_Final.shp # # # #</Process><Process ToolSource="c:\program files\arcgis\pro\Resources\ArcToolbox\toolboxes\Data Management Tools.tbx\Dissolve" Date="20180629" Time="195709">Dissolve 2008_Deer_Density_Classified_Objects_Final E:\Brice_temp\QDMA_Image\Final_Files\2008_QDMA_Map\2008_Deer_Density_Classified_Objects_Final_Dissolve.shp Class_name # SINGLE_PART DISSOLVE_LINES</Process><Process ToolSource="c:\program files (x86)\arcgis\desktop10.3\ArcToolbox\Toolboxes\Data Management Tools.tbx\CalculateField" Date="20180701" Time="181643">CalculateField 2008_Deer_Density_Classified_Objects_Final_Dissolve_By_County_3 Per "[Class_Area] / [FIRST_area]" VB #</Process><Process ToolSource="c:\program files (x86)\arcgis\desktop10.3\ArcToolbox\Toolboxes\Data Management Tools.tbx\CalculateField" Date="20181118" Time="213328">CalculateField 2008_Deer_Density_Classified_Objects_Final_Dissolve_By_County_3 id2 "[STATEFP] &amp; [COUNTYFP]" VB #</Process></lineage><itemProps><itemName Sync="TRUE">2008_Deer_Density_Classified_Objects_Final_Dissolve_By_County_3</itemName><imsContentType Sync="TRUE">002</imsContentType><itemSize Sync="TRUE">0.000</itemSize><itemLocation><linkage Sync="TRUE">file://\\AFSLTHPL6292RL9\C$\Users\bhanberry\Documents\deer\QDMA\2008_Deer_Density_Classified_Objects_Final_Dissolve_By_County_3.shp</linkage><protocol Sync="TRUE">Local Area Network</protocol></itemLocation></itemProps><coordRef><type Sync="TRUE">Projected</type><geogcsn Sync="TRUE">GCS_North_American_1983</geogcsn><csUnits Sync="TRUE">Linear Unit: Meter (1.000000)</csUnits><projcsn Sync="TRUE">USA_Contiguous_Albers_Equal_Area_Conic_USGS_version</projcsn><peXml Sync="TRUE">&lt;ProjectedCoordinateSystem xsi:type='typens:ProjectedCoordinateSystem' xmlns:xsi='http://www.w3.org/2001/XMLSchema-instance' xmlns:xs='http://www.w3.org/2001/XMLSchema' xmlns:typens='http://www.esri.com/schemas/ArcGIS/10.3'&gt;&lt;WKT&gt;PROJCS[&amp;quot;USA_Contiguous_Albers_Equal_Area_Conic_USGS_version&amp;quot;,GEOGCS[&amp;quot;GCS_North_American_1983&amp;quot;,DATUM[&amp;quot;D_North_American_1983&amp;quot;,SPHEROID[&amp;quot;GRS_1980&amp;quot;,6378137.0,298.257222101]],PRIMEM[&amp;quot;Greenwich&amp;quot;,0.0],UNIT[&amp;quot;Degree&amp;quot;,0.0174532925199433]],PROJECTION[&amp;quot;Albers&amp;quot;],PARAMETER[&amp;quot;False_Easting&amp;quot;,0.0],PARAMETER[&amp;quot;False_Northing&amp;quot;,0.0],PARAMETER[&amp;quot;Central_Meridian&amp;quot;,-96.0],PARAMETER[&amp;quot;Standard_Parallel_1&amp;quot;,29.5],PARAMETER[&amp;quot;Standard_Parallel_2&amp;quot;,45.5],PARAMETER[&amp;quot;Latitude_Of_Origin&amp;quot;,23.0],UNIT[&amp;quot;Meter&amp;quot;,1.0],AUTHORITY[&amp;quot;ESRI&amp;quot;,102039]]&lt;/WKT&gt;&lt;XOrigin&gt;-16901100&lt;/XOrigin&gt;&lt;YOrigin&gt;-6972200&lt;/YOrigin&gt;&lt;XYScale&gt;266467840.99085236&lt;/XYScale&gt;&lt;ZOrigin&gt;-100000&lt;/ZOrigin&gt;&lt;ZScale&gt;10000&lt;/ZScale&gt;&lt;MOrigin&gt;-100000&lt;/MOrigin&gt;&lt;MScale&gt;10000&lt;/MScale&gt;&lt;XYTolerance&gt;0.001&lt;/XYTolerance&gt;&lt;ZTolerance&gt;0.001&lt;/ZTolerance&gt;&lt;MTolerance&gt;0.001&lt;/MTolerance&gt;&lt;HighPrecision&gt;true&lt;/HighPrecision&gt;&lt;WKID&gt;102039&lt;/WKID&gt;&lt;LatestWKID&gt;102039&lt;/LatestWKID&gt;&lt;/ProjectedCoordinateSystem&gt;</peXml></coordRef></DataProperties><SyncDate>20180701</SyncDate><SyncTime>18145000</SyncTime><ModDate>20180701</ModDate><ModTime>18145000</ModTime></Esri><dataIdInfo><envirDesc Sync="TRUE">Microsoft Windows 7 Version 6.1 (Build 7601) Service Pack 1; Esri ArcGIS 10.3.1.4959</envirDesc><dataLang><languageCode value="eng" Sync="TRUE"></languageCode><countryCode value="USA" Sync="TRUE"></countryCode></dataLang><idCitation><resTitle Sync="TRUE">2008_Deer_Density_Classified_Objects_Final_Dissolve_By_County_3</resTitle><presForm><PresFormCd value="005" Sync="TRUE"></PresFormCd></presForm></idCitation><spatRpType><SpatRepTypCd value="001" Sync="TRUE"></SpatRepTypCd></spatRpType></dataIdInfo><mdLang><languageCode value="eng" Sync="TRUE"></languageCode><countryCode value="USA" Sync="TRUE"></countryCode></mdLang><mdChar><CharSetCd value="004" Sync="TRUE"></CharSetCd></mdChar><distInfo><distFormat><formatName Sync="TRUE">Shapefile</formatName></distFormat><distTranOps><transSize Sync="TRUE">0.000</transSize></distTranOps></distInfo><mdHrLv><ScopeCd value="005" Sync="TRUE"></ScopeCd></mdHrLv><mdHrLvName Sync="TRUE">dataset</mdHrLvName><refSysInfo><RefSystem><refSysID><identCode code="102039" Sync="TRUE"></identCode><idCodeSpace Sync="TRUE">ESRI</idCodeSpace><idVersion Sync="TRUE">10.3.1</idVersion></refSysID></RefSystem></refSysInfo><spatRepInfo><VectSpatRep><geometObjs Name="2008_Deer_Density_Classified_Objects_Final_Dissolve_By_County_3"><geoObjTyp><GeoObjTypCd value="002" Sync="TRUE"></GeoObjTypCd></geoObjTyp><geoObjCnt Sync="TRUE">0</geoObjCnt></geometObjs><topLvl><TopoLevCd value="001" Sync="TRUE"></TopoLevCd></topLvl></VectSpatRep></spatRepInfo><spdoinfo><ptvctinf><esriterm Name="2008_Deer_Density_Classified_Objects_Final_Dissolve_By_County_3"><efeatyp Sync="TRUE">Simple</efeatyp><efeageom code="4" Sync="TRUE"></efeageom><esritopo Sync="TRUE">FALSE</esritopo><efeacnt Sync="TRUE">0</efeacnt><spindex Sync="TRUE">FALSE</spindex><linrefer Sync="TRUE">FALSE</linrefer></esriterm></ptvctinf></spdoinfo><eainfo><detailed Name="2008_Deer_Density_Classified_Objects_Final_Dissolve_By_County_3"><enttyp><enttypl Sync="TRUE">2008_Deer_Density_Classified_Objects_Final_Dissolve_By_County_3</enttypl><enttypt Sync="TRUE">Feature Class</enttypt><enttypc Sync="TRUE">0</enttypc></enttyp><attr><attrlabl Sync="TRUE">FID</attrlabl><attalias Sync="TRUE">FID</attalias><attrtype Sync="TRUE">OID</attrtype><attwidth Sync="TRUE">4</attwidth><atprecis Sync="TRUE">0</atprecis><attscale Sync="TRUE">0</attscale><attrdef Sync="TRUE">Internal feature number.</attrdef><attrdefs Sync="TRUE">Esri</attrdefs><attrdomv><udom Sync="TRUE">Sequential unique whole numbers that are automatically generated.</udom></attrdomv></attr><attr><attrlabl Sync="TRUE">Shape</attrlabl><attalias Sync="TRUE">Shape</attalias><attrtype Sync="TRUE">Geometry</attrtype><attwidth Sync="TRUE">0</attwidth><atprecis Sync="TRUE">0</atprecis><attscale Sync="TRUE">0</attscale><attrdef Sync="TRUE">Feature geometry.</attrdef><attrdefs Sync="TRUE">Esri</attrdefs><attrdomv><udom Sync="TRUE">Coordinates defining the features.</udom></attrdomv></attr><attr><attrlabl Sync="TRUE">Class_name</attrlabl><attalias Sync="TRUE">Class_name</attalias><attrtype Sync="TRUE">String</attrtype><attwidth Sync="TRUE">254</attwidth><atprecis Sync="TRUE">0</atprecis><attscale Sync="TRUE">0</attscale></attr><attr><attrlabl Sync="TRUE">STATEFP</attrlabl><attalias Sync="TRUE">STATEFP</attalias><attrtype Sync="TRUE">String</attrtype><attwidth Sync="TRUE">2</attwidth><atprecis Sync="TRUE">0</atprecis><attscale Sync="TRUE">0</attscale></attr><attr><attrlabl Sync="TRUE">COUNTYFP</attrlabl><attalias Sync="TRUE">COUNTYFP</attalias><attrtype Sync="TRUE">String</attrtype><attwidth Sync="TRUE">3</attwidth><atprecis Sync="TRUE">0</atprecis><attscale Sync="TRUE">0</attscale></attr><attr><attrlabl Sync="TRUE">FIRST_NAME</attrlabl><attalias Sync="TRUE">FIRST_NAME</attalias><attrtype Sync="TRUE">String</attrtype><attwidth Sync="TRUE">100</attwidth><atprecis Sync="TRUE">0</atprecis><attscale Sync="TRUE">0</attscale></attr><attr><attrlabl Sync="TRUE">FIRST_area</attrlabl><attalias Sync="TRUE">FIRST_area</attalias><attrtype Sync="TRUE">Double</attrtype><attwidth Sync="TRUE">19</attwidth><atprecis Sync="TRUE">0</atprecis><attscale Sync="TRUE">0</attscale></attr></detailed></eainfo><mdDateSt Sync="TRUE">20180701</mdDateSt></metadata>
