# Supplementary material for: Rapid digitization to reclaim thematic maps of white-tailed deer density from 1982 and 2003 in the conterminous US
Source: PeerJ. 2020 Jan 22;8:e8262. doi: 10.7717/peerj.8262 (PMC6982413; doi:10.7717/peerj.8262)
Supplement: Supplemental Information 2 [file peerj-08-8262-s002.zip]

Archive with 8 entries (8 files):
- QDMA_1994_1999.CPG
- QDMA_1994_1999.dbf
- QDMA_1994_1999.prj
- QDMA_1994_1999.sbn
- QDMA_1994_1999.sbx
- QDMA_1994_1999.shp
- QDMA_1994_1999.shp.xml
- QDMA_1994_1999.shx
