# Supplementary material for: Rapid digitization to reclaim thematic maps of white-tailed deer density from 1982 and 2003 in the conterminous US
Source: PeerJ. 2020 Jan 22;8:e8262. doi: 10.7717/peerj.8262 (PMC6982413; doi:10.7717/peerj.8262)
Supplement: Supplemental Information 3 [file peerj-08-8262-s003.zip]

Archive with 8 entries (8 files):
- SE_COOP_1982.CPG
- SE_COOP_1982.dbf
- SE_COOP_1982.prj
- SE_COOP_1982.sbn
- SE_COOP_1982.sbx
- SE_COOP_1982.shp
- SE_COOP_1982.shp.xml
- SE_COOP_1982.shx
